# Supplementary material for: Diel Variations of Extracellular Microcystin Influence the Subcellular Dynamics of RubisCO in Microcystis aeruginosa PCC 7806
Source: Microorganisms. 2021 Jun 10;9(6):1265. doi: 10.3390/microorganisms9061265 (PMC8230624; doi:10.3390/microorganisms9061265)
Supplement: Supplementary file 1 [file microorganisms-09-01265-s001.zip]

Archive with 1 entries (1 files):
- microorganisms-1235773-supplementary.pdf
